# Supplementary material for: Genomic Update of Phenotypic Prediction Rule for Methicillin-Resistant Staphylococcus aureus (MRSA) USA300 Discloses Jail Transmission Networks with Increased Resistance
Source: Microbiol Spectr. 2021 Jul 21;9(1):10.1128/spectrum.00376-21. doi: 10.1128/spectrum.00376-21 (PMC8552710; doi:10.1128/spectrum.00376-21)
Supplement: SUPPLEMENTAL FILE 1 — Supplemental material. Download SPECTRUM00376-21_Supp_1_seq3.xlsx, XLSX file, 0.02 MB. [file spectrum00376-21_supp_1_seq3.xlsx]

## Sheet: Data
episode_number	ID	WGS	Prediction	mlst	seq_id
1537	39	USA100	USA100	5	1537
4070	41	USA100	USA100	5	4070
3982	43	USA100	USA100	5	3982
3537	44	USA100	USA100	231	3537
3415	49	USA100	USA100	5	3415
5174	64	USA100	USA300	5	5174
5050	67	USA100	USA100	105	5050
5149	70	USA100	USA100	5	5149
5111	80	USA100	USA100	5	5111
5910	85	USA100	USA100	231	5910
5995	88	USA100	USA100	5	5995
4921	93	USA100	USA100	3390	4921
5339	104	USA100	USA100	5	5339
6338	110	USA300	USA300	8	6338
6154	111	USA300	USA300	8	6154
8058	112	USA100	USA300	5	8058
4037	113	USA100	USA100	5	4037
6330	114	USA100	USA100	5*	6330
7050	116	USA100	USA300	5	7050
7043	119	USA100	USA100	231	7043
6035	122	USA300	USA100	8	6035
7096	123	USA300	USA300	8	7096
6066	125	USA300	USA300	8	6066
6650	126	USA300	USA300	8	6650
6552	130	USA300	USA300	8	6552
6974	132	USA300	USA300	8	6974
6532	136	USA300	USA300	8	6532
6886	138	USA300	USA300	8	6886
7090	140	USA300	USA300	8	7090
6542	141	USA300	USA300	8	6542
6314	142	USA300	USA300	8	6314
6288	143	USA300	USA300	8	6288
7011	144	USA300	USA300	8	7011
7261	147	USA100	USA300	5	7261
7253	148	USA300	USA300	8	7253
7681	150	USA100	USA100	105	7681
7237	160	USA100	USA100	809	7237
7245	161	USA300	USA300	8	7245
7284	169	USA300	USA100	8	7284
7248	172	USA100	USA100	5	7248
7157	174	USA300	USA300	8	7157
7131	178	USA300	USA300	8	7131
8431	179	USA100	USA300	5	8431
7155	181	USA100	USA100	225	7155
7286	182	USA300	USA300	8	7286
7198	183	USA300	USA300	1750	7198
7227	185	USA300	USA300	8	7227
Popovich-TG_S16	189	USA300	USA100	8	Popovich-TG_S16
7216	192	USA300	USA300	8	7216
7175	200	USA300	USA300	8	7175
7631	202	USA300	USA300	8	7631
7348	203	USA300	USA300	8	7348
7537	205	USA100	USA100	5	7537
7713	206	USA300	USA300	8	7713
7583	210	USA300	USA300	8	7583
7381	211	USA300	USA300	8	7381
7266	212	USA300	USA300	8	7266
7599	219	USA100	USA100	5	7599
7714	223	USA300	USA300	8	7714
7332	224	USA300	USA300	8	7332
7290	226	USA300	USA300	8	7290
7338	230	USA300	USA300	8	7338
7091	231	USA300	USA300	8	7091
7635	232	USA300	USA300	8	7635
7614	234	USA100	USA100	231	7614
7732	236	USA100	USA100	105	7732
7638	239	USA100	USA100	5	7638
7981	241	USA300	USA300	809	7981
7291	244	USA300	USA300	8	7291
7468	247	USA100	USA100	1730	7468
7800	248	USA100	USA100	105	7800
8043	252	USA100	USA100	5	8043
8052	256	USA100	USA100	5	8052
8150	258	USA100	USA300	5	8150
7767	259	USA100	USA100	105	7767
7914	262	USA300	USA300	8	7914
7942	263	USA300	USA300	8	7942
7858	265	USA300	USA300	8	7858
8124	267	USA300	USA300	8	8124
7918	268	USA100	USA100	105	7918
8136	273	USA100	USA100	105	8136
7798	275	USA300	USA300	8	7798
8061	277	USA300	USA300	8	8061
7945	278	USA100	USA100	5	7945
8425	287	USA100	USA100	Novel*	8425
8462	288	USA100	USA100	231	8462
8368	290	USA300	USA300	8	8368
8260	291	USA300	USA300	8	8260
8200	292	USA100	USA100	5	8200
8261	293	USA300	USA300	8	8261
8381	294	USA300	USA300	8	8381
8234	295	USA300	USA300	8	8234
F2	298	USA300	USA300	8	F2
G3	300	USA300	USA300	8	G3
8178	301	USA100	USA100	5	8178
8398	305	USA100	USA100	5	8398
8384	307	USA300	USA300	8	8384
8249	310	USA300	USA300	8	8249
7269	311	USA300	USA300	8	7269
8399	313	USA100	USA100	5	8399
O5	315	USA100	USA100	5	O5
8219	316	USA300	USA300	8	8219
8446	318	USA300	USA300	8	8446
T1	322	USA100	USA100	5	T1
8227	323	USA300	USA300	8	8227
100KP	100KP	USA300	USA100	8	MRSA_CCH_388
104KP	104KP	USA300	USA300	8	MRSA_CCH_392
105KP	105KP	USA300	USA300	8	MRSA_CCH_393
106KP	106KP	USA300	USA100	1540	MRSA_CCH_394
109KP	109KP	USA300	USA300	8	MRSA_CCH_397
10KP	10KP	USA300	USA300	8	MRSA_CCH_298
110KP	110KP	USA300	USA100	8	MRSA_CCH_398
111KP	111KP	USA100	USA300	5	MRSA_CCH_399
112KP	112KP	USA300	USA300	8	MRSA_CCH_400
113KP	113KP	USA300	USA300	8	MRSA_CCH_401
114KP	114KP	USA300	USA100	8	MRSA_CCH_402
115KP	115KP	USA300	USA300	8	MRSA_CCH_403
116KP	116KP	USA300	USA300	8	MRSA_CCH_404
117KP	117KP	USA300	USA100	8	MRSA_CCH_405
118KP	118KP	USA300	USA300	8	MRSA_CCH_406
119KP	119KP	USA300	USA100	8	MRSA_CCH_407
120KP	120KP	USA300	USA300	8	MRSA_CCH_408
121KP	121KP	USA300	USA300	8	MRSA_CCH_409
122KP	122KP	USA300	USA300	8	MRSA_CCH_410
123KP	123KP	USA300	USA300	8	MRSA_CCH_411
124KP	124KP	USA300	USA300	8	MRSA_CCH_412
125KP	125KP	USA300	USA100	8	MRSA_CCH_413
126KP	126KP	USA300	USA300	8	MRSA_CCH_414
127KP	127KP	USA300	USA100	8	MRSA_CCH_415
128KP	128KP	USA300	USA300	8	MRSA_CCH_416
130KP	130KP	USA300	USA300	8	MRSA_CCH_418
131KP	131KP	USA300	USA100	8	MRSA_CCH_419
133KP	133KP	USA300	USA300	8	MRSA_CCH_421
134KP	134KP	USA300	USA300	8	MRSA_CCH_422
135KP	135KP	USA300	USA300	8	MRSA_CCH_423
137KP	137KP	USA300	USA300	8	MRSA_CCH_425
138KP	138KP	USA300	USA100	8	MRSA_CCH_426
139KP	139KP	USA300	USA300	8	MRSA_CCH_427
13KP	13KP	USA300	USA300	8	MRSA_CCH_301
140KP	140KP	USA300	USA300	8	MRSA_CCH_428
141KP	141KP	USA300	USA100	8	MRSA_CCH_429
143KP	143KP	USA300	USA300	8	MRSA_CCH_431
146KP	146KP	USA300	USA100	8	MRSA_CCH_434
148KP	148KP	USA300	USA300	8	MRSA_CCH_436
149KP	149KP	USA300	USA300	8	MRSA_CCH_437
14KP	14KP	USA300	USA300	8	MRSA_CCH_302
150KP	150KP	USA300	USA300	8	MRSA_CCH_438
151KP	151KP	USA300	USA300	8	MRSA_CCH_439
153KP	153KP	USA300	USA300	8	MRSA_CCH_441
154KP	154KP	USA300	USA300	8	MRSA_CCH_442
156KP	156KP	USA300	USA300	8*	MRSA_CCH_444
159KP	159KP	USA300	USA300	8	MRSA_CCH_447
15KP	15KP	USA300	USA300	8	MRSA_CCH_303
160KP	160KP	USA300	USA100	8	MRSA_CCH_448
161KP	161KP	USA300	USA300	8	MRSA_CCH_449
163KP	163KP	USA300	USA300	8	MRSA_CCH_451
165KP	165KP	USA300	USA300	8	MRSA_CCH_453
166KP	166KP	USA300	USA300	8	MRSA_CCH_454
168KP	168KP	USA300	USA100	8	MRSA_CCH_456
169KP	169KP	USA300	USA300	8*	MRSA_CCH_457
16KP	16KP	USA300	USA300	8	MRSA_CCH_304
170KP	170KP	USA300	USA300	8	MRSA_CCH_458
171KP	171KP	USA300	USA100	8	MRSA_CCH_459
172KP	172KP	USA300	USA300	8	MRSA_CCH_460
173KP	173KP	USA300	USA300	8	MRSA_CCH_461
176KP	176KP	USA300	USA100	8	MRSA_CCH_464
177KP	177KP	USA300	USA100	8	MRSA_CCH_465
178KP	178KP	USA300	USA300	8	MRSA_CCH_466
179KP	179KP	USA300	USA300	8	MRSA_CCH_467
17KP	17KP	USA300	USA300	8	MRSA_CCH_305
181KP	181KP	USA300	USA300	8	MRSA_CCH_469
182KP	182KP	USA300	USA300	8	MRSA_CCH_470
184KP	184KP	USA100	USA300	5	MRSA_CCH_472
185KP	185KP	USA300	USA300	8	MRSA_CCH_473
186KP	186KP	USA300	USA300	8	MRSA_CCH_474
187KP	187KP	USA300	USA100	8	MRSA_CCH_475
188KP	188KP	USA300	USA300	8	MRSA_CCH_476
189KP	189KP	USA300	USA300	8	MRSA_CCH_477
18KP	18KP	USA300	USA300	8	MRSA_CCH_306
191KP	191KP	USA100	USA300	5	MRSA_CCH_641
192KP	192KP	USA300	USA100	8	MRSA_CCH_642
19KP	19KP	USA300	USA100	8	MRSA_CCH_307
20KP	20KP	USA300	USA100	8	MRSA_CCH_308
21KP	21KP	USA300	USA100	8	MRSA_CCH_309
22KP	22KP	USA300	USA300	8	MRSA_CCH_310
25KP	25KP	USA300	USA300	8*	MRSA_CCH_313
27KP	27KP	USA300	USA100	1540	MRSA_CCH_315
28KP	28KP	USA300	USA300	8	MRSA_CCH_316
29KP	29KP	USA300	USA100	8	MRSA_CCH_317
30KP	30KP	USA300	USA300	8	MRSA_CCH_318
31KP	31KP	USA300	USA300	8	MRSA_CCH_319
32KP	32KP	USA300	USA300	8	MRSA_CCH_320
33KP	33KP	USA300	USA300	8*	MRSA_CCH_321
34KP	34KP	USA300	USA300	8	MRSA_CCH_322
35KP	35KP	USA300	USA100	1540	MRSA_CCH_323
36KP	36KP	USA300	USA300	8	MRSA_CCH_324
37KP	37KP	USA300	USA100	1540	MRSA_CCH_325
3KP	3KP	USA300	USA300	8	MRSA_CCH_291
44KP	44KP	USA300	USA100	8	MRSA_CCH_332
45KP	45KP	USA300	USA300	8	MRSA_CCH_333
47KP	47KP	USA100	USA300	5	MRSA_CCH_335
49KP	49KP	USA300	USA100	8	MRSA_CCH_337
50KP	50KP	USA300	USA300	8	MRSA_CCH_338
52KP	52KP	USA300	USA100	3394	MRSA_CCH_340
53KP	53KP	USA300	USA300	8	MRSA_CCH_341
54KP	54KP	USA300	USA300	8	MRSA_CCH_342
55KP	55KP	USA300	USA100	8	MRSA_CCH_343
56KP	56KP	USA300	USA300	1540	MRSA_CCH_344
57KP	57KP	USA300	USA100	1540	MRSA_CCH_345
58KP	58KP	USA300	USA100	8	MRSA_CCH_346
59KP	59KP	USA300	USA300	8	MRSA_CCH_347
5KP	5KP	USA300	USA300	8	MRSA_CCH_293
60KP	60KP	USA300	USA100	3394	MRSA_CCH_348
61KP	61KP	USA300	USA300	8	MRSA_CCH_349
62KP	62KP	USA300	USA300	8	MRSA_CCH_350
66KP	66KP	USA300	USA300	8	MRSA_CCH_354
67KP	67KP	USA300	USA300	8	MRSA_CCH_355
69KP	69KP	USA300	USA300	8	MRSA_CCH_357
6KP	6KP	USA300	USA300	8	MRSA_CCH_294
70KP	70KP	USA300	USA100	8	MRSA_CCH_358
7177KP	7177KP	USA300	USA300	8	MRSA_CCH_487
7184KP	7184KP	USA300	USA300	8	MRSA_CCH_488
72KP	72KP	USA300	USA300	8	MRSA_CCH_360
7406KP	7406KP	USA300	USA300	8	MRSA_CCH_501
7418KP	7418KP	USA300	USA300	8	MRSA_CCH_504
7420KP	7420KP	USA300	USA300	8	MRSA_CCH_506
7453KP	7453KP	USA300	USA300	8	MRSA_CCH_508
7485KP	7485KP	USA300	USA300	8	MRSA_CCH_509
7487KP	7487KP	USA100	USA300	5	MRSA_CCH_510
7489KP	7489KP	USA300	USA300	8	MRSA_CCH_511
74KP	74KP	USA300	USA300	8	MRSA_CCH_362
7577KP	7577KP	USA300	USA300	8	MRSA_CCH_613
7580KP	7580KP	USA300	USA300	8	MRSA_CCH_614
7643KP	7643KP	USA300	USA300	8	MRSA_CCH_618
7644KP	7644KP	USA300	USA300	8	MRSA_CCH_620
7647KP	7647KP	USA300	USA100	8	MRSA_CCH_617
7676KP	7676KP	USA300	USA300	8	MRSA_CCH_619
7677KP	7677KP	USA300	USA300	8	MRSA_CCH_621
7679KP	7679KP	USA300	USA300	8	MRSA_CCH_622
7693KP	7693KP	USA300	USA300	8	MRSA_CCH_624
7696KP	7696KP	USA300	USA300	8	MRSA_CCH_625
76KP	76KP	USA300	USA300	8	MRSA_CCH_364
7725KP	7725KP	USA300	USA300	8	MRSA_CCH_496
7751KP	7751KP	USA300	USA300	8	MRSA_CCH_498
7752KP	7752KP	USA300	USA300	8	MRSA_CCH_499
7779KP	7779KP	USA300	USA300	8	MRSA_CCH_492
7792KP	7792KP	USA300	USA300	8	MRSA_CCH_493
7797KP	7797KP	USA300	USA300	8	MRSA_CCH_495
77KP	77KP	USA300	USA100	3394	MRSA_CCH_365
78KP	78KP	USA300	USA300	8	MRSA_CCH_366
79KP	79KP	USA300	USA300	8	MRSA_CCH_367
8057KP	8057KP	USA300	USA300	8	MRSA_CCH_490
8117KP	8117KP	USA300	USA300	8	MRSA_CCH_483
8157KP	8157KP	USA300	USA300	8	MRSA_CCH_514
8177KP	8177KP	USA300	USA300	8	MRSA_CCH_611
81KP	81KP	USA300	USA300	8	MRSA_CCH_369
8205KP	8205KP	USA300	USA300	8	MRSA_CCH_612
8256KP	8256KP	USA300	USA300	8	MRSA_CCH_479
8268KP	8268KP	USA100	USA300	5	MRSA_CCH_482
8271KP	8271KP	USA300	USA300	8	MRSA_CCH_485
8289KP	8289KP	USA300	USA300	8	MRSA_CCH_484
8291KP	8291KP	USA300	USA300	8	MRSA_CCH_480
82KP	82KP	USA300	USA300	8	MRSA_CCH_370
85KP	85KP	USA300	USA100	8	MRSA_CCH_373
86KP	86KP	USA300	USA100	8	MRSA_CCH_374
87KP	87KP	USA300	USA300	8	MRSA_CCH_375
88KP	88KP	USA100	USA300	840	MRSA_CCH_376
89KP	89KP	USA100	USA100	5	MRSA_CCH_377
91KP	91KP	USA300	USA100	8	MRSA_CCH_379
94KP	94KP	USA300	USA300	8	MRSA_CCH_382
96KP	96KP	USA300	USA100	8	MRSA_CCH_384
97KP	97KP	USA300	USA100	8	MRSA_CCH_385
98KP	98KP	USA300	USA300	8	MRSA_CCH_386
99KP	99KP	USA300	USA300	8	MRSA_CCH_387
9KP	9KP	USA300	USA300	8	MRSA_CCH_297

## Sheet: Legend
Column	Definition
episode_number	MRSA Isolate episode number
ID	Patient identification number
WGS	Whole genome sequencing strain type prediction
Prediction	Phenotypic prediction rule strain type prediction
mlst	Multi-locus sequence type
seq_id	Sequenced isolate identification number
